# Supplementary material for: Shotgun Metagenomics Reveals Minor Micro“bee”omes Diversity Defining Differences between Larvae and Pupae Brood Combs
Source: Int J Mol Sci. 2024 Jan 6;25(2):741. doi: 10.3390/ijms25020741 (PMC10815634; doi:10.3390/ijms25020741)
Supplement: Supplementary file 1 [file ijms-25-00741-s001.zip]

Archive with 1 entries (1 files):
- ijms-2735751-supplementary.pdf
